# Supplementary material for: Metabolic engineering of tomato fruit enriched in L-DOPA
Source: Metab Eng. 2021 May;65:185–96. doi: 10.1016/j.ymben.2020.11.011 (PMC8054910; doi:10.1016/j.ymben.2020.11.011)
Supplement: Multimedia component 2 [file mmc2.xlsx]

## Sheet: Primers
name	sequence	Gene	Accession	purpose
pE8-F	CAACAACGTTTTGGTTGTTATGA	E8 promoter	Solyc09g089580.2	For genotyping transgenes
t35Sb_R	AGATCTATAGGGACTTTAGGAG	35S terminator	X	For genotyping transgenes
GAL1_primer	AATATACCTCTATACTTTAACGTC	GAL1 promoter	X	For genotyping in yeast
CYC1_primer	GCGTGAATGTAAGCGTGAC	CYC1 terminator	X	For genotyping in yeast
BvCYP76AD6-R	CTAGTTTCTGGGAACTGGAATAACTTGAAGAG	BvCYP76AD6	KT962274	Genotyping for BvCYP76AD6
Bv_CYP76AD1_F	ATGGATCATGCAACATTAGCAA	BvCYP76AD1	HQ656023.1	Genotyping for BvCYP76AD1
AtMYB12_CDS_R	TGTTATGCAACTCCCCATCA	AtMYB12	At2G47460	Genotyping for MYB12
qRT-TIP41-F	AGATGAACTGGCAGATAATGG	SlTIP41	Solyc10g049850	qRT-PCR endogenous control
qRT-TIP41-R	CATCAACCCTAAGCCAGAAA
AtMYB12-qRT_F	AAGGTGTGGAAAGAGCTGTAG	AtMYB12	At2G47460	qRT-PCR analysis
AtMYB12-qRT_F	GTAGATGACCCGCGATTAGTG
BvCYP76AD6_qRT_F	TGCTAACCGAACCATTCCTG	BvCYP76AD6	KT962274	qRT-PCR analysis
BvCYP76AD6_qRT_R	GAGAGTAATTGGACAGCGGAG
PL_For	TTCTCGATCTCAAGAGTGCTCG	Pectate lyase	Solyc09g091430	qRT-PCR analysis
PL_Rev	ACTAAAAAGACTCAAGACAGCATCACAA
PG2a-For	AGAATTTGCTCATGATTTTCAAGC	Polygalacturoase2a	Solyc10g080210	qRT-PCR analysis
PG2a-Rev	TGTTTTTCCATCACCCTTAGCTC
